# Supplementary material for: Effects of Immersive Virtual Reality on Upper-Extremity Stroke Rehabilitation: A Systematic Review with Meta-Analysis
Source: J Clin Med. 2023 Dec 27;13(1):146. doi: 10.3390/jcm13010146 (PMC10780020; doi:10.3390/jcm13010146)
Supplement: Supplementary file 1 [file jcm-13-00146-s001.zip]

Archive with 1 entries (1 files):
- jcm-2725063-supplementary.pdf
